# Supplementary material for: Analysing ambiguities in trypanosomatids taxonomy by barcoding
Source: Mem Inst Oswaldo Cruz. 2020 Jun 19;115:e200504. doi: 10.1590/0074-02760200504 (PMC7304411; doi:10.1590/0074-02760200504)
Supplement: Supplementary file 1 [file 1678-8060-mioc-115-e200504-s1.xls]

## Sheet: Voucher information
TABLE I - Voucher information from the trypanosomatids barcoded, cultures are available upon request at www.colprot.fiocruz.br
Updated classification	Code in other collections	Original deposit information		Isolation		Genbank acession number		Relevant reference§	Outcome of the study	Blast results
		Deposited originally as	Origin/ Date	Host species	Isolated by/ Province/ Country /Date*	gGAPDH	SSUrRNA			gGAPDH	SSUrRNA
Angomonas ambiguus								Teixeira et al.(12)		HM593019	HM593015
COLPROT702	TCC1780	Angomonas ambiguus	E. Camargo/ 2015	Chrysomya albiceps	M.M.G. Teixeira/Campo Grande/BR/2011	KX901495	KX901566	Teixeira et al.(12)	Isolate certified	99.72%	100.00%
Angomonas deanei								Teixeira et al.(12)		HM593022	HM593011
COLPROT044	CT-IOC044 TCC036E ATCC30255	Crithidia deanei	E. Camargo/ 1991	Zelus leucogrammus	A.L.M. Carvalho/ Goiania/BR/ 1973	KX901497	KX901625	Carvalho, Deane(19)	Isolate certified	99.72%	100.00%
COLPROT212	CT-IOC212 TCC080E	Herpetomonas roitmani	P.M. Faria-e-Silva/ 1996	Ornidia obesa	P.M. Faria-e-Silva/Alfenas/BR/1986	KX901496	KX901595	Faria e Silva et al.(20), Teixeira et al.(12)	Isolate certified	99.17%	100.00%
COLPROT226	CT-IOC226	Trypanosomatidae sp.	J.E. Fiorini/ 1994	Morus sp.	J.E. Fiorini/Alfenas/BR/ 1994	KX901499	-	Fiorini et al.(88)	Isolate classification	99.45%	-
COLPROT698	TCC036E	Angomonas deanei	E. Camargo/ 2015	Zelus leucogrammus	A.L.M. Carvalho/ Goiania/BR/ 1973	KX901498	-	Carvalho, Deane(19)	Isolate certified	99.31%	-
Angomonas desouzai								Teixeira et al.(12)		HM593020	HM593016
COLPROT109	CT-IOC109 TCC079E ATCC50305	Crithidia desouzai	E. Camargo/ 1995	Ornidia obesa	P.M. Faria e Silva/Alfenas/ BR/ 1986	KX901492	KX901604	Fiorini et al.(21), Teixeira et al.(12)	Isolate certified	100.00%	100.00%
COLPROT704		Trypanosomatidae sp.	J. Votýpka/ 2015	Cyrtoneuropsis conspersa	J. Votýpka/Angra dos Reis/BR/ 2015	KX901494	-	COLPROT field expedition	Isolate classification	99.71%	-
COLPROT708	CT-IOC109 TCC079E ATCC50305	Angomonas desouzai	V. Yurchenko/ 2015	Ornidia obesa	P.M. Faria e Silva/ Alfenas/ BR/ 1986	KX901493	-	Fiorini et al.(21), Teixeira et al.(12)	Isolate certified	99.00%	-
Crithidia abscondita								Yurchenko et al.(62)		EU076606	EU079126
COLPROT677	ATCCPRA-262 127AL	Crithidia abscondita	V. Yurchenko/ 2014	Largus sp.	V. Yurchenko/ Puerto Napo/ EC/2007	KX901538	KX901572	Yurchenko et al.(62)	Isolate certified	99.86%	99.84%
Crithidia bombi								Lipa, Triggiani(33)		GU321192	GU321194
COLPROT678	AK08.475	Crithidia bombi	R. Schmid-Hempel/ 2015	Bombus lucorum	R. Schmid-Hempel/ Alaska/US/ 2008	KX901528	KX901571	Schmid-Hempel, Tognazzo(24)	Isolate certified	99.57%	99.68%
COLPROT683	AK08.053	Crithidia bombi	R. Schmid-Hempel/ 2015	Bombus lucorum	R. Schmid-Hempel/ Alaska/US/ 2008	KX901529	KX901570	Schmid-Hempel, Tognazzo(24)	Isolate certified	98.47%	98.08%
COLPROT684	BJ08.068	Crithidia bombi	R. Schmid-Hempel/ 2015	Bombus lucorum	R. Schmid-Hempel/ Movelier/ CH/2008	KX901527	KX901569	Schmid-Hempel, Tognazzo(24)	Isolate certified	100.00%	99.36%
Crithidia brachyflagelli								Jirků et al.(61)		JF717835	JF717840
COLPROT669	340 VL ATCCPRA-345	Crithidia brachyflagelli	V. Yurchenko/ 2014	Prepos accinctus	M. Jirků / Tarcoles/CR/ 2009	KX901553	KX901580	Jirků et al.(61)	Isolate certified	99.86%	99.84%
Crithidia brevicula								Kotysgov et al.(25)		KJ443343	-
COLPROT110	CT-IOC110 TCC093	Wallaceina brevicula	E. Camargo/ 1995	Nabis brevis	A.O. Frolov / Pskov region/ RU/ 1986	KX901539	-	Frolov, Malysheva(80)	Isolate certified	99.45%	-
COLPROT111	CT-IOC111 TCC091	Wallaceina inconstans	E. Camargo/ 1995	Calocoris sexguttatus	S.A. Podlipev/ Pskov region/ RU/ 1986	KX901540	-	Podlipaev(11)	Isolate certified	99.31%	-
Crithidia expoeki								Schmid-Hempel, Tognazzo(24)		GU321193	GU321195
COLPROT679	BJ08.175	Crithidia expoeki	R. Schmid-Hempel/ 2015	Bombus lucorum	R. Schmid-Hempel/ Röschenz/CH/ 2008	KX901530	-	Schmid-Hempel, Tognazzo(24)	Isolate certified	99.71%	-
COLPROT685	AK08.287	Crithidia expoeki	R. Schmid-Hempel/ 2015	Bombus lucorum	R. Schmid-Hempel/ Alaska/US/ 2008	KX901531	-	Schmid-Hempel, Tognazzo(24)	Isolate certified	99.84%	-
COLPROT686	BJ08.083	Crithidia expoeki	R. Schmid-Hempel/ 2015	Bombus lucorum	R. Schmid-Hempel/ Röschenz/CH/ 2008	KX901532	KX901568	Schmid-Hempel, Tognazzo(24)	Isolate certified	99.71%	100.00%
COLPROT687	AK08.231	Crithidia expoeki	R. Schmid-Hempel/ 2015	Bombus lucorum	R. Schmid-Hempel/ Alaska/US/ 2008	KX901533	KX901567	Schmid-Hempel, Tognazzo(24)	Isolate certified	99.85%	100.00%
Crithidia fasciculata								Léger(34)		AF047493	-
COLPROT048	CT-IOC048 ATCC11745	Crithidia fasciculata	Nerad/ 1992	Anopheles quadrimaculatus	H. Noguchi & E.B. Tilden/New Jersey/US/ 1926	KX901558	KX901624	Wallace(35)	Isolate certified	99.86%	-
COLPROT050	CT-IOC050 ATCC12857	Crithidia fasciculata	Nerad/ 1992	Culex pipiens	H.N. Guttman/ St. Paul/ US/ 1942	KX901559	KX901623	Wallace(35)	Isolate certified	99.29%	-
COLPROT051	CT-IOC051	Crithidia guilhermei	J. Anguster/ 1993	Lucilia cuprina	R.P. Brazil/Rio de Janeiro/BR/ 1984	KX901557	KX901622	Soares et al.(39)	Isolate re-classification	98.14%	-
COLPROT053	CT-IOC053 ATCC30258	Crithidia luciliae	L.M. Previato/ 1992	Lucilia sericata	F.G. Wallace & T. Clark /Minneapolis/ US/ 1958	KX901560	KX901621	Wallace, Clark(89) , Ishemgulova et al.(43)	Isolate re-classification	99.43%	-
COLPROT184	CT-IOC184 ATCC50523	Crithidia ricardoi	R.L. de Oliveira/ 1996	Culex saltanensis	A. Sibajev/Rio de Janeiro/BR/ 1993	KX901556	-	Sibajev et al.(40)	Isolate re-classification	99.57%	-
COLPROT213	CT-IOC213	Trypanosomatidae sp.	A. Romero/ 1996	Chamaesyce thymifolia	A. Romeiro/ BR/ 1994	KX901554	-	no associated publication	Isolate classification	99.59%	-
COLPROT606	-	Crithidia sp.	A.A. Brandão/ 2011	Homo sapiens	E. Martinez/ Cusco/ PE/ 1994	KX901555	KX901584	no associated publication	Isolate classification	99.72%	-
Crithidia flexonema								Wallace et al.(26)		KX901534	KX901634
COLPROT016	CT-IOC016 ATCC50211	Crithidia flexonema	ATCC/ 1994	Aquarius remigis	F.G. Wallace/ Ames/US/ 1960	KX901534	KX901634	Wallace et al.(26)	Isolate certified	-	-
COLPROT042	CT-IOC042 ATCC30251	Crithidia acanthocephali	E. Camargo/ 1991	Acanthocephala femorata	R.B. Mcghee/Athens/US/ 1959	KX901535	KX901626	Hanson, Mcghee(28)	Isolate certified	99.86%	100.00%
COLPROT254	CT-IOC254	Crithidia sp.	-	Zelus sp.	-	KX901536	KX901587	CT-IOC field expedition	Isolate classification	99.83%	99.84%
Crithidia insperata								Yurchenko et al.(62)		EU076605	EU079125
COLPROT670	ATCCPRA-263	Crithidia insperata	V. Yurchenko/ 2014	Leptopetalops sp.	V. Yurchenko/ EC/ 2009	KX901549	KX901579	Yurchenko et al.(62)	Isolate certified	99.43%	100.00%
Crithidia mellificae								Langridge, McGhee(29)		KJ713332	KJ713366
COLPROT035	CT-IOC035 ATCC30254	Crithidia mellificae	ATCC/ 1994	Apis mellifera	R.B. Mcghee/Athens/US/ 1974	KX901537	KX901627	Langridge, McGhee(29)	Isolate certified	99.86%	98.87%
Crithidia permixta								Yurchenko et al.(62)		EU076607	EU079127
COLPROT671	ATCCPRA261 128SI	Crithidia permixta	V. Yurchenko/ 2014	Mirini sp.	V. Yurchenko/ Casanga/EC/ 2007	KX901541	KX901578	Yurchenko et al.(62)	Isolate certified	98.86	100.00%
Crithidia thermophila								Roitman et al.(42), Ishemgulova et al.(43)		KY264932	KY264937
COLPROT018	CT-IOC018 ATCC30818	Crithidia hutneri	ATCC/ 1994	Cosmoclopius sp.	I. Roitman/ Mambaí/BR/ 1975	KX901548	KX901633	Roitman et al.(42), Ishemgulova et al.(43)	Isolate certified	99.86%	100.00%
COLPROT054	CT-IOC054 ATCC30817	Crithidia luciliae thermophila	E. Camargo/ 1991	Zelus leucogrammus	A.L.M. Carvalho/ BR/ 1973	KX901547	KX901620	Roitman et al.(42), Carvalho, Deane(19), Ishemgulova et al.(43)	Isolate certified	99.86%	100.00%
COLPROT056	CT-IOC056	Crithidia sp.	M. Deane/ 1991	Zelus leucogrammus	N. Thomas/ BR/ 1991	KX901546	KX901618	Sá-Xavier et al.(44), Carvalho, Deane(19), Ishemgulova et al.(43)	Isolate certified	99.86%	100.00%
COLPROT676	ATCCPRA346 320AR	Crithidia confusa	V. Yurchenko/ 2014	Largus maculatus	M. Jirků/Lake Arenal/CR/ 2009	KX901543	KX901573	Jirků et al.(61), Ishemgulova et al.(43)	Isolate certified	99.86%	99.84%
COLPROT688	same as COLPROT018	Crithidia hutneri	ATCC/ 2015	Cosmoclopius sp.	I. Roitman/ Mambaí/ BR/1975	KX901545	-	Roitman et al.(42), Ishemgulova et al.(43)	Isolate certified	99.86%	-
COLPROT689	same as COLPROT054	Crithidia luciliae thermophila	ATCC/ 2015	Zelus leucogrammus	A.L.M. Carvalho/ BR/ 1973	KX901544	-	Roitman et al.(42); Carvalho, Deane(19); Ishemgulova et al.(43)	Isolate certified	99.86%	-
COLPROT703		Trypanosomatidae sp.	J. Votýpka/ 2015	Cyrtoneuropsis conspersa	J. Votypka/Rio de Janeiro/BR/ 2015	KX901542	-	Ishemgulova et al.(43)	Isolate certified	100.00%	-
Crithidia otongatchiensis								Yurchenko et al.(81)		KF482058	KC205989
COLPROT628	CEU119	Trypanosomatidae sp.	P. Grellier/ 2013	Ploeogaster sp.	D. Blanchet/ Maripasoula/GF/ 2004	KX901551	KX901581	no associated publication	Isolate classification	99.54%	1
COLPROT673	ECU-08	Crithidia otongatchiensis	V. Yurchenko/ 2014	Eristalis sp.	V. Yurchenko/ Otongatchi/EC/ 2008	KX901550	KX901576	Yurchenko et al.(81)	Isolate certified	99.43%	100.00%
Herpetomonas costoris								Borghesan et al.(13)		JQ359738	JQ359728
COLPROT022	CT-IOC022 TCC019E ATCC30210 (prev30262)	Leptomonas costoris	ATCC/ 1994	Gerris comatus	F.G. Wallace/Lake Minnetonka/ US/1965	KX901476	-	Wallace et al.(46), Borghesan et al.(13)	Isolate certified	99.86%	-
Herpetomonas elegans								Borghesan et al.(13)		JQ359735	JQ359725
COLPROT211		Trypanosomatidae sp.	M. Ziccardi/ 1996	Diptera: Syrphidae	M. Ziccardi/Rio de Janeiro/BR/1996	KX901470	KX901596	No associated publication	Isolate classification	99.72%	99.52%
Herpetomonas isaaci								Borghesan et al.(13)		JQ359745	JQ359720
COLPROT682	-	Trypanosomatidae sp.	H.L.C. Santos/ 2015	Feces from Sus domesticus	C. Boucinha/São Gonçalo/BR/2015	KX901471	-	COLPROT field expedition	Isolate classification	98.96%	-
COLPROT710	-	Trypanosomatidae sp.	K.A. Morelli/ 2015	Chrysomya megacephala	K.A. Morelli/Rio de Janeiro/BR/2015	KX901472	-	COLPROT field expedition	Isolate classification	99.31%	-
COLPROT711	-	Trypanosomatidae sp.	K.A. Morelli/ 2015	Chrysomya megacephala	K.A. Morelli/Rio de Janeiro/BR/2015	KX901473	KX901562	COLPROT field expedition	Isolate classification	99.45%	100.00%
Herpetomonas mirabilis								Borghesan et al.(13)		JQ359739	JQ359729
COLPROT024	CT-IOC024 TCC301E ATCC30263	Leptomonas mirabilis	ATCC/ 1994	Cynomyopsis cadaverina	F.G. Wallace/ Chichicastenango/GT/ 1963	KX901474	KX901630	Wallace, Todd(48), Borghesan et al.(13)	Isolate certified	100.00%	99.22%
Herpetomonas modestus								Borghesan et al.(13)		JQ359736	JQ359726
COLPROT707		Trypanosomatidae sp.	J. Votypka/ 2015	Cyrtoneuropsis conspersa	J. Votýpka/Angra dos Reis/BR/2015	KX901475	KX901563	COLPROT field expedition	Isolate classification	98.75%	99.84%
Herpetomonas muscarum								Borghesan et al.(13), Wallace(1)		JQ359748	JQ359731
COLPROT013	CT-IOC013	Trypanosomatidae sp.	R.P. Brazil/ 1992	Phthia picta	R.P. Brazil/Alfenas/ BR/ 1990	KX901464	KX901635	Brazil et al.(71)	Isolate classification	100.00%	99.83%
COLPROT020	CT-IOC020 TCC001E ATCC30260	Herpetomonas muscarum muscarum	ATCC/ 1994	Musca domestica	F.G. Wallace/ Minneapolis/ US/ 1968	KX901463	KX901632	Rogers, Wallace(51), Borghesan et al.(13)	Isolate certified	100.00%	99.32%
COLPROT033	CT-IOC033 TCC002E ATCC30209	Herpetomonas megaseliae	ATCC/ 1994	Megaseliae scalaris	J. Janovy/ Lincoln/US/ 1972	KX901468	KX901628	Daggett et al.(90), Borghesan et al.(13)	Isolate certified	99.58%	99.49%
COLPROT076	CT-IOC076 TCC048E ATCC30287	Phytomonas davidi	E. Camargo/ 1991	Euphorbia heterophyla	R.B. Mcghee/ Okeechobe/US/ 1975	KX901466	KX901612	Mcghee, Postell(91), Borghesan et al.(13)	Isolate certified	100.00%	99.66%
COLPROT081	CT-IOC081	Phytomonas sp.	M. Attias/ 1992	Euphorbia hyssopifolia	M. Attias /Rio de Janeiro/BR/1982-1984	KX901469	KX901609	Attias, De Souza(54)	Isolate classification	99.84%	99.66%
COLPROT185	CT-IOC185	Herpetomonas sp.	R.P. Brazil/ 1996	Nectomys squamipes	R.P. Brazil/Rio de Janeiro/BR/1994	KX901467	KX901601	Seixas et al.(53)	Isolate classification	99.86%	99.83%
COLPROT229	CT-IOC229	Phytomonas serpens	JE.. Fiorini/ 1996	Solanum lycopersicum	J.E. Fiorini/Alfenas/BR/ 1986	KX901465	KX901590	Fiorini et al.(92)	Isolate re-classification	100.00%	99.66%
COLPROT276	CT-IOC276	Herpetomonas samuelpessoai	M. Cavazzana/ 1997	-	-	KX901484	KX901586	Podlipaev(15), Galvão et al.(55)#	Isolate re-classification, history uncertain	100.00%	99.49%
Herpetomonas samueli								Borghesan et al.(13)		JQ359742	-
COLPROT023	CT-IOC023 ATCC30970	Leptomonas lactosovorans	ATCC/ 1994	Zelurus martinsi	A.C. Manaia/Goiania/BR/ 1977	KX901478	-	Manaia et al.(56)	Isolate re-classification	100.00%	-
COLPROT074	CT-IOC074 TCC003E ATCC30971	Leptomonas samueli	LM Previato/ 1992	Zelus leucogrammus	A.L.M. Carvalho/Goiania/ BR/ 1973	KX901477	-	Carvalho, Deane(19)	Isolate certified	100.00%	-
COLPROT194	CT-IOC194	Leptomonas wallacei	A Romeiro/ 1998	Oncopeltus fasciatus	A. Romero/Rio de Janeiro/BR /1988	KX901479	-	Romeiro et al.(57)	Isolate re-classification	99.52%	-
Herpetomonas samuelpessoai								Borghesan et al.(13)		JQ359743	JQ359716
COLPROT059	CT-IOC059 ATCC50304	Herpetomonas anglusteri	M.J. Soares/ 1992	Parasarcophaga (Liopygia) ruficornis	J.E. Fiorini/Alfenas/BR/ 1986	KX901482	KX901617	Fiorini et al.(21)	Isolate re-classification	99.86%	99.52%
COLPROT067	CT-IOC 067 TCC 005E ATCC 30252	Herpetomonas samuelpessoai	J. Anguster/ 1991	Zelus leucogrammus	A.B. Galvão/Goiania/BR/ 1970	KX901481	KX901614	Galvão et al.(55)#, Roitman et al.(93)	Isolate certified	99.86%	99.52%
COLPROT223	CT-IOC223	Trypanosomatidae sp.	J.E. Fiorini/ 1996	Musca sp.	J.E. Fiorini/ Alfenas/BR/ 1996	KX901480	KX901593	No associated publication	Isolate classification	98.90%	99.84%
COLPROT227	CT-IOC227	Herpetomonas sp.	J.E. Fiorini/ 1989	Phaenicia eximia	J.E. Fiorini/ Alfenas/BR/ 1996	KX901483	KX901591	No associated publication	Isolate classification	99.58%	99.52%
Kentomonas sorsogonicus								Votýpka et al.(59)		KM242072	KM242075
COLPROT696	MF-08.01	Kentomonas sorsogonicus	V. Yurchenko/ 2015	Sarcophaga sp.	J. Votýpka /Donson/PH/ 2014	KX901516	-	Votýpka et al.(59)	Isolate certified	99.31%	-
Lafontella mariadeanei								Yurchenko et al.(5)		JQ359741	JQ359714
COLPROT062	CT-IOC062 ATCC30708 TCC004E	Herpetomonas mariadeanei	A. Romanha/ 1992	Muscina stabulans	N. Yoshida/ São Paulo/BR/ 1974	KX901491	KX901615	Yoshida et al.(60), Yurchenko et al.(5)	Isolate certified	99.58%	99.67%
Leptomonas jaderae								Yurchenko et al.(62)		EU076603	EU079123
COLPROT674	ATCCPRA-264 34EC	Leptomonas jaderae	V. Yurchenko/ 2014	Jadera obscura	J. Lukeš/ Tarcoles/CR/ 2005	KX901521	KX901575	Yurchenko et al.(62)	Isolate certified	99.72%	100.00%
Leptomonas podlipaevi								Yurchenko et al.(82)		EU076604	EU079124
COLPROT344	CT-IOC344	Leptomonas sp.	A.C. Manaia/ 1999	Leptocoris trivittatus	A.C. Manaia/ Campinas/BR/ 1989	KX901520	KX901585	Manaia, Cordeiro(63)	Isolate classification	99.72%	99.52%
Leptomonas pyrrhocoris								Votypka et al.(64)		JN036651	JN036653
COLPROT026	CT-IOC026 ATCC30974	Leptomonas pyrrhocoris	ATCC/ 1994	Pyrrhocoris apterus	FG Wallace/ Karlstein Castle, Prague/CZ/ 1978	KX901526	KX901629	Zotta(94)	Isolate certified	100.00%	100.00%
COLPROT572	CT-IOC572	Leptomonas sp.	B.N. dos Santos/ 2005	Dysdercus sp.	B.N. dos Santos/Rio de Janeiro/BR/ 2005	KX901525	-	CT-IOC field expedition	Isolate classification	100.00%	-
COLPROT706	-	Trypanosomatidae sp.	J. Votýpka/ 2015	Dysdercus ruficollis	J. Votýpka/Rio Claro/BR/ 2015	KX901524	KX901564	COLPROT field expedition	Isolate classification	99.72%	100.00%
Leptomonas seymouri								Kraeva et al.(95)		KP717896	KP717894
COLPROT277	CT-IOC277 ATCC30220	Leptomonas seymouri	A. Romanha/ 1997	Dysdercus suturellus	F.G. Wallace/ Desveaux/US/ 1959	KX901523	-	Wallace(65)	Isolate certified	99.72%	-
COLPROT705	-	Trypanosomatidae sp.	J. Votýpka/ 2015	Dysdercus ruficollis	J. Votýpka/Rio Claro/BR/ 2015	KX901522	KX901565	COLPROT field expedition	Isolate classification	99.86%	100.00%
Leptomonas tarcoles								Yurchenko et al.(23)		EF546787	EF546786
COLPROT672	ATCCPRA-241 47VL	Leptomonas tarcoles	V. Yurchenko/ 2014	Prepops sp.	V. Yurchenko/ Tarcoles/CR/ 2008	KX901552	KX901577	Yurchenko et al.(23)	Isolate certified	100.00%	100.00%
Phytomonas sp. PhyB								Frolov et al.(96), Zanetti et al.(10)		KU659030	KU659042
COLPROT079	CT-IOC079 TCC083E	Phytomonas sp.	M. Teixeira/ 1992	Allamanda cathartica	P. Kastelein/ Suriname/1984	KX901502	KX901611	Kastelein, Parsadi(97)	Isolate classification	100.00%	99.82%
Phytomonas sp. PhyD								Aragão(66)#, Zanetti et al.(10)		EU084895	AF016322
COLPROT011	CT-IOC011	Phytomonas françai	M. Attias/ 1994	Manihot esculenta	I. Roitman/ Espírito Santo/ BR/1986	KX901504	KX901636	Vainstein, Roitman(67)	Deposit questioning	100.00%	98.68%
COLPROT082	CT-IOC082	Phytomonas sp.	M. Teixeira/ 1994	Euphorbia pinea	M. Dollet/FR/1982	KX901503	KX901608	Dollet et al.(68)	Isolate classification	100.00%	97.75%
Phytomonas serpens								Gibbs(69), Jankevicius et al.(72), Zanetti et al.(10)		KU659028	KU659040
COLPROT080	CT-IOC080	Phytomonas sp.	M.M.G. Teixeira/ 1992	Citrus bergamia	I. Conchon / PR/BR/1989	KX901505	KX901610	Conchon et al.(74)	Isolate certified, history uncertain	99.30%	99.46%
COLPROT083	CT-IOC083	Phytomonas sp.	M.M.G. Teixeira/ 1994	Jathropha macrantha	Perú, 1956	KX901508	KX901607	Burstein, Romero(75)#	Isolate certified, history uncertain	99.30%	99.64%
COLPROT161	CT-IOC161 TCC297E	Herpetomonas macgheei >> Phytomonas macgheei	A. Romero/ 1996	Leptoglossus zonatu	S.I. Jankevicius/ Londrina/BR/ 1993	KX901509	KX901603	Jankevicius et al.(76)	Isolate certified	99.31%	99.64%
COLPROT181	CT-IOC181 TCC297E	Herpetomonas macgheei >> Phytomonas macgheei	J.V. Jankevicius/ 1996	Leptoglossus zonatu	S.I. Jankevicius/ Londrina/BR/ 1993	MN108259	-	Jankevicius et al.(76)	Isolate certified	99.31%	-
COLPROT174	CT-IOC174 9T	Phytomonas serpens	J.V. Jankevicius/ 1996	Solanum lycopersicum	J.V. Jankevicius/ Rolândia/BR/ 1989	KX901510	KX901602	Jankevicius et al.(72)	Isolate certified	100.00%	99.64%
COLPROT186	CT-IOC186 15T	Phytomonas serpens	J.V. Jankevicius/ 1996	Solanum lycopersicum	J.V. Jankevicius/ Londrina★/BR/ 1989	KX901511	KX901600	Jankevicius et al.(72)	Isolate certified	100.00%	99.82%
COLPROT187	CT-IOC187 30T	Phytomonas sp.	J.V. Jankevicius/ 1996	Solanum lycopersicum	J.V. Jankevicius/ BR/1989	KX901512	KX901599	Jankevicius et al.(72)	Isolate certified	100.00%	99.28%
COLPROT188	CT-IOC188 10T	Phytomonas sp.	J.V. Jankevicius/ 1996	Solanum lycopersicum	J.V. Jankevicius/ Palmital/BR/ 1989	KX901513	KX901598	Jankevicius et al.(72)	Isolate certified	100.00%	99.46%
COLPROT189	CT-IOC189 9T	Phytomonas serpens	J.V. Jankevicius/ 1996	Solanum lycopersicum	J.V. Jankevicius/ Rolândia/BR/ 1989	KX901514	KX901597	Jankevicius et al.(72)	Isolate certified	100.00%	99.82%
COLPROT245	CT-IOC245	Trypanosomatidae sp.	J.E. Fiorini/ 1997	Phthia picta	J.E. Fiorini/Alfenas/ BR/ 1997	KX901506	KX901589	Brazil et al.(71)	Isolate classification	100.00%	99.64%
COLPROT247	CT-IOC247	Trypanosomatidae sp.	J.E. Fiorini/ 1997	Solanum lycopersicum	J.E. Fiorini/Alfenas/ BR/ 1997	KX901507	KX901588	Brazil et al.(71)	Isolate classification	100.00%	99.64%
COLPROT675	9T	Phytomonas serpens	V. Yurchenko/ 2014	Solanum lycopersicum	J.V. Jankevicius/ BR	KX901515	KX901574	Jankevicius et al.(72)	Isolate certified	100.00%	99.28%
Strigomonas culicis								Teixeira et al.(12)		EU079137	HM593009
COLPROT034 (apo)	CT-IOC034 ATCC30257	Blastocrithidia culicis (apo)	ATCC 1994	Aedes vexans	K.P. Chang/ US / 1975	KX901487	-	Chang(79), Teixeira et al.(12)	Isolate certified	100.00%	-
COLPROT041	CT-IOC041 TCC012E ATCC30268	Blastocrithidia culicis	E. Camargo/ 1991	Aedes vexans	FG Wallace/Mound/US/ 1942	KX901488	-	Wallace, Johnson(78), Teixeira et al.(12)	Isolate certified	100.00%	-
Strigomonas oncopelti								Teixeira et al.(12)		EU079134	AF038025
COLPROT019 (apo)	CT-IOC019 TCC045E ATCC30264	Crithidia oncopelti (apo)	ATCC/ 1994	Oncopeltus fasciatus	K.P. Chang/ US/1975	KX901486	-	Chang(79), Teixeira et al.(12)	Isolate certified	100.00%	-
COLPROT055	CT- IOC 055 TCC 043E ATCC 12982	Crithidia oncopelti	Nerad/ 1992	Oncopeltus fasciatus	H. Noguchi/ Shandaken/US /1926	KX901485	KX901619	Noguchi, Tilden(36), Teixeira et al.(12)	Isolate certified	100.00%	96.33%
Wallacemonas collosoma								Kostygov et al.(25)		EU084898	JN582046
COLPROT073	CT-IOC073 ATCC30261	Leptomonas collosoma	E. Camargo/ 1991	Gerris dissortis	F.G. Wallace/ Minneapolis/ US/1960	KX901489	KX901613	Wallace et al.(26)	Isolate certified	99.17%	100.00%
Zelonia costaricensis								Espinosa et al.(6)		DQ383650	DQ383648
COLPROT627	CEU120	Leptomonas costaricensis	P. Grellier/ 2013	Ploeogaster (Aricosus) sp.	D. Blanchet/ Maripasoula/GF/ 2003	KX901518	KX901582	MNHN field expeditions	Isolate certified	99.29%	99.84%
Zelonia dedonderi n. comb.								Present report		DQ383650	DQ383648
COLPROT060	CT-IOC060	Herpetomonas dedonderi	E. Camargo/ 1991	Haemagogus janthinomys	J.P. Dedet/ Montsinery/GF/ 1981-1983	KX901519	KX901616	Dedet et al.(84)	Isolate re-classification	95.45%	96.81%
Zelonia n. sp.										DQ383650	DQ383648
COLPROT616	CEU334	Trypanosomatidae sp.	P. Grellier/ 2013	Rasahus surinamensis	D. Blanchet/ Kaw/GF/2003	KX901517	KX901583	MNHN field expeditions	Isolate classification	95.87%	97.92%
Trypanosomatidae n. gen. n. sp.
COLPROT021	CT-IOC021 ATCC30259	Herpetomonas muscarum ingenoplastis	ATCC/ 1994	Phormia regina	F. G. Wallace /Minneapolis/ US/ 1968	KX901490	KX901631	Rogers, Wallace(51)	New typing unit	!	!
Trypanosomatidae n. gen. n. sp.										KF054086	DQ394362
COLPROT100	CT-IOC100	Trypanosomatidae sp.	W. Degrave/ 1994	Psychodopygus ayrozai	T. Barret/ Porto Urucu/ BR/ 1993	KX901500	KX901606	no associated publication	New typing unit	89.20%	91.72%
COLPROT101	CT-IOC101	Trypanosomatidae sp.	W. Degrave/ 1994	Psychodopygus ayrozai	T. Barret/ Porto Urucu/ BR/ 1993	KX901501	KX901605	no associated publication	New typing unit	89.06%	92.40%
Trypanosomatidae n. gen. n. sp.										KM242072	EF184218
COLPROT728	CT-IOC288	Trypanosomatidae sp.	A. Romeiro/ 1998	Oncopeltus fasciatus	A. Romeiro/ Rio de Janeiro/ BR/ 1988	MN108258	MN121011	Romeiro et al.(57)	New typing unit	83.14%	89.77%
COLPROT751	LEIP 436	Trypanosomatidae sp.	A. Veloso/ 2017	Oncopeltus fasciatus	A. Veloso/ Rio de Janeiro/ BR/ 2016	-	MN121009	no associated publication	New typing unit	-	95.28%
COLPROT755	LEIP 440	Trypanosomatidae sp.	A. Veloso/ 2017	Oncopeltus fasciatus	A. Veloso/ Rio de Janeiro/ BR/ 2016	-	MN121010	no associated publication	New typing unit	-	95.24%
ATCC - American Type Culture Collection
CEU - Collection d'Eucaryotes Unicellulaires du Muséum National d'Histoire naturelle (MNHN)
COLPROT - Protist Culture Collection from Fundação Oswaldo Cruz, Instituto Oswaldo Cruz, Rio de Janeiro, Brazil
CT-IOC: Coleção de Tripanossomatídeos do Instituto Oswaldo Cruz, Fundacao Oswaldo Cruz, Brazil
TCC: Trypanosomatid Culture collection (TCC-USP) of the University of São Paulo, São Paulo, Brazil.
§ The reference cited either refers to the original description of the isolate, or to the diagnosis of the species based on DNA sequences, or taxonomic updates
#Refrence refers to the origianl taxa description, however, the authors were unable to access it. All other historical references cited are available from the auhors upon request
* The year of isolation and the responsible for isolation were considered the year of publication and the first author of the article that described the strain isolation, unless this information was readily made availabe by the depositor or in the publication.
★ Isolate 15T was isolated from artificially infected insects, it is not clearly specified in the article which isolate was used in the infection experiments, nor the place, we are assuming the first author institution as the place of isolation
! The blast values were not significant to group these Trypanosomatids with any sequence deposited in Genbank
The Genebank sequences highlighted in blue indicate that our study provided for the first time a reference sequence for the species
