# Supplementary material for: Analysing ambiguities in trypanosomatids taxonomy by barcoding
Source: Mem Inst Oswaldo Cruz. 2020 Jun 19;115:e200504. doi: 10.1590/0074-02760200504 (PMC7304411; doi:10.1590/0074-02760200504)
Supplement: Supplementary file 2 [file 1678-8060-mioc-115-e200504-s2.xls]

## Sheet: Planilha1
TABLE II - Genbank sequences used in taxonomic comparison to barcode the trypanosomatids
Genera	Updated taxonomy	Species/strain code	Reference for taxonomy update	Deposit name in genbank	Previous nomenclature	Reference for sequence deposit (A), species description (B)	gGAPDH	SSU
Angomonas
	Angomonas ambiguus	TCC1780	-	Angomonas ambiguus	-	Teixeira et al.(12) (A+B)	HM593019	HM593015
	Angomonas deanei	TCC036E ATCC30255	Teixeira et al.(12)	Angomonas deanei	Crithidia deanei	Teixeira et al.(12) (A), Carvalho, Deane(19) (B)	HM593022	HM593011
	Angomonas desouzai	TCC079E ATCC50305	Teixeira et al.(12)	Angomonas desouzai	Crithidia desouzai	Teixeira et al.(12) (A), Fiorini et al.(21) (B)	HM593020	HM593016
Blastocrithidia
	Blastocrithidia largi		-	Blastocrithidia largi		Maslov et al.(98) (A+B)	FJ968528	FJ968531
Blechomonas
	Blechomonas danrayi	B08	-	Blechomonas danrayi	-	Votýpka et al.(86) (A+B)	MH064439	KF054136
	Blechomonas luni	B09	-	Blechomonas luni	-	Votýpka et al.(86) (A+B)	MH064438	MH055750
	Blechomonas maslovi	B6	-	Blechomonas maslovi	-	Votýpka et al.(86) (A+B)	KF054106	KF054125
	Blechomonas campbelli	B06	-	Blechomonas campbelli	-	Votýpka et al.(86) (A+B)	KF054097	KF054133
	Blechomonas keelingi	B86	-	Blechomonas keelingi	-	Votýpka et al.(86) (A+B)	KF054110	KF054132
	Blechomonas pulexsimulantis	ATCC 50186	Votýpka et al.(86)	Blechomonas pulexsimulantis	Leptomonas pulexsimulantis	Votýpka et al.(86) (A), Beard et al.(99) (B)	KF054090	KF054128
Borovskyia
	Borovskyia barvae		Kostygov, Yurchenko(8)	Leptomonas barvae	Leptomonas barvae	Maslov et al.(98) (A+B)	FJ968529	FJ968532
Crithidia
	Crithidia bombi	BJ08.085	-	Crithidia bombi	-	Schmid-Hempel, Tognazzo(24) (A), Lipa, Triggiani(33) (B)	GU321192	GU321194
	Crithidia expoeki	BJ08.175	-	Crithidia expoeki	-	Schmid-Hempel, Tognazzo(24) (A+B)	GU321193	GU321195
	Crithidia mellificae	ATCC 30862 ATCC 30254	-	Crithidia mellificae	-	Schwarz et al.(32) (A), Langridge, McGhee(29) (B)	KJ713357	KJ713379
	Crithidia termophila	COLPROT054 ATCC30817	Ishemgulova et al.(43)	Crithidia luciliae termophila	Crithidia luciliae termophila	Ishemgulova et al.(43) (A), Roitman et al.(42) (B)	KY264932	KY264937
	Crithidia fasciculata	ATCC11745	-	Crithidia fasciculata	-	Hannaert et al.(38) (A), Noguchi, Tilden(36) (B)	AF047493(A)	-
	Crithidia abscondita	127AL ATCCPRA-262	-	Crithidia abscondita	-	Yurchenko et al.(62) (A+B)	EU076606	EU079126
	Crithidia permixta	isolate 128SI	-	-	-	Yurchenko et al.(62) (A+B)	EU076607	EU079127
	Crithidia insperata	119YS ATCCPRA-263	-	Crithidia insperata	-	Yurchenko et al.(62) (A+B)	EU076605	EU079125
	Crithidia otongatchiensis	ECU-08	-	Crithidia otongatchiensis	-	Yurchenko et al.(81) (A+B)	KF482058	KC205989
	Crithidia brachyflagelli	340VL ATCCPRA-345	-	Crithidia brachyflagelli	-	Jirků et al.(61) (A+B)	JF717835	JF717840
	Crithidia brevicula	isolate ZK	Kostygov et al.(25)	Crithidia brevicula	Proteomonas brevicula Wallaceina brevicula	Kostygov et al.(25) (A), Podlipaev(11) (B)	KJ443343	KJ443353
Endotrypanum
	Endotrypanum schaudinni	TCC224		Endotrypanum schaudinni		Espinosa et al.(6) (A+B)	KX790715	KX790771
Herpetomonas
	Herpetomonas muscarum	TCC001E ATCC30260	Borghesan et al.(13)	Herpetomonas muscarum	-	Borghesan et al.(13) (A), Rogers, Wallace(51) (B)	JQ359748	JQ359731
	Herpetomonas isaaci	TCC266E	-	Herpetomonas sp.	-	Borghesan et al.(13) (A+B)	JQ359745	JQ359720
	Herpetomonas elegans	TCC1733	-	Herpetomonas sp.	-	Borghesan et al.(13) (A+B)	JQ359735	JQ359725
	Herpetomonas modestus	TCC1444	-	Herpetomonas sp.	-	Borghesan et al.(13) (A+B)	JQ359736	JQ359726
	Herpetomonas costoris	TCC019E ATCC30262	Borghesan et al.(13)	Leptomonas costoris	Leptomonas costoris	Borghesan et al.(13) (A), Wallace et al.(46) (B)	JQ359738	JQ359728
	Herpetomonas mirabilis	TCC301E ATCC30263	Borghesan et al.(13)	Leptomonas mirabilis	Leptomonas mirabilis	Borghesan et al.(13) (A), Wallace, Todd(48) (B)	JQ359739	JQ359729
	Herpetomonas samueli	TCC003E ATCC30971	Borghesan et al.(13)	Leptomonas samueli	Leptomonas samueli	Borghesan et al.(13) (A), Carvalho(100) (B)	JQ359742	JQ359722
	Herpetomonas samueli	37EC ATCC30970	this work	Leptomonas cf. lactosovorans	Leptomonas cf. lactosovorans	Yurchenko et al.(62) (A), Manaia et al.(56) (B)	EU076602	EU079122
	Herpetomonas samuelpessoai	TCC005E ATCC30252	Borghesan et al.(13)	Herpetomonas pessoai	-	Borghesan et al.(13) (A), Roitman et al.(93) (B)	JQ359743	JQ359716
Jaenimonas
	Jaenimonas drosophilae	-	-	-	-	Hamilton et al.(4) (A+B)	KP260535	KP260534
Kentomonas
	Kentomonas sorsogonicus	MF-08.01	-	Kentomonas sorsogonicus	-	Yurchenko et al.(81) (A+B)	KM242072	KM242075
Lafontella
	Lafontella mariadeanei	TCC004E ATCC30708	Yurchenko et al.(5)	Herpetomonas mariadeanei	Herpetomonas mariadeanei	Borghesan et al.(13) (A), Yoshida et al.(60) (B)	JQ359741	JQ359714
Leishmania
	Leishmania infantum	CBT13	Votýpka et al.(14)	Leishmania chagasi	Leishmania chagasi	Marcili et al.(101) (A), Votýpka et al.(14) (B)	KF041811	KF041776
	Leishmania enriettii	TCC2114		Leishmania enriettii		Espinosa et al.(6) (A), Muniz, Medina(102) (B)	KX790725	KX790777
Leptomonas
	Leptomonas jaderae	34EC ATCCPRA-264	-	Leptomonas jaderae	-	Yurchenko et al.(62) (A+B)	EU076603	EU079123
	Leptomonas podilipaevi	59LI	-	-	-	Yurchenko et al.(62) (A), Yurchenko et al.(82) (B)	EU076604	EU079124
	Leptomonas pyrrhocoris	strain H10	-	Leptomonas pyrrhocoris	-	Votýpka (64) (A), Zotta(94) (B)	JN036651	JN036653
	Leptomonas seymouri	isolate Ld_39	-	Leptomonas seymouri	-	Kraeva et al.(95) (A), Wallace(65) (B)	KP717896	KP717894
Lotmaria
	Lotmaria passim		-	Lotmaria passim		Schwarz et al.(32) (A+B)	KJ713352	KM066239
Novymonas
	Novymonas esmeraldas	AK2016a	-	Tripanosomatidae sp.		Kostygov et al.(7) (A+B)	KT944300	KT944308
Paraleishmania
	Paraleishmania deanei	TCC256	Kostygov, Yurchenko(8)	Leishmania deanei	Leishmania deanei	Espinosa et al.(6) (A), Lainson, Shaw (103) (B)	KX790720	KX790775
Paratrypanosoma
	Paratrypanosoma confusum	CUL13	-	Paratrypanosoma confusum		Flegontov et al.(104) (A+B)	KF963539	KF963538
Phytomonas
	Phytomonas sp PhyD	TCC EM1	-	-	-	Zanetti et al.(10) (A), Dollet et al.(105) (B)	EU084895	AF016322
	Phytomonas sp. group PhyB	TCC082E	-	Phytomonas sp.	Phytomonas sp.	Zanetti et al.(10) (A+B)	KU659030	KU659042
	Phytomonas serpens group PhyA	TCC060E	-	Phytomonas serpens	Phytomonas serpens	Zanetti et al.(10) (A), Gibbs(69) (B)	KU659028	KU659040
	Phytomonas serpens group PhyA	TCC297E	Zanetti et al.(10)	Phytomonas sp.	Herpetomonas macgheei	Zanetti et al.(10) (A), Jankevicius et al.(76) (B)	KU659036	KX219757
	Phytomonas dolleti PhyE	TCC215E	-	-	-	Zanetti et al.(10) (A+B)	KX219748	KX219754
	Phytomonas sp PhyE	TCC148E	-	-	-	Zanetti et al.(10) (A+B)	KU659031	KU659043
	Phytomonas sp PhyC	TCC299e	-	-	-	Zanetti et al.(10) (A), Sanchez-Moreno(106) (B)	KX219750	KX219758
Sergeia
	Sergeia podlipaevi	CER3	-	Sergeia podlipaevi		Svobodova et al.(85) (A+B)	DQ394365	DQ394362
Strigomonas
	Strigomonas oncopelti	TCC045E ATCC30264	Teixeira et al.(12)	Crithidia oncopelti	Crithidia oncopelti	Yurchenko et al.(62) (A), Hollar et al.(107) (A'), Noguchi, Tilden(36) (B)	EU079134 (A)	AF038025 (A')
	Strigomonas culicis	TCC012E ATCC30268	Teixeira et al.(12)	Blastocrithidia culicis (A) Strigomonas culicis (A')	Blastocrithidia culicis	Yurchenko et al.(62) (A), Teixeira et al.(12) (A'), Wallace, Johnson(78) (B)	EU079137 (A)	HM593009 (A')
Trypanosoma
	Trypanosoma cruzi	strainG		Trypanosoma cruzi		Cavazzana et al.(108) (A), Chagas(109) (B)	GQ140351	AF239981
Wallacemonas
	Wallacemonas collosoma		Yurchenko et al.(62)	Wallacemonas collosoma	Leptomonas collosoma	Yurchenko et al.(62) (A), Wallace et al.(26) (B)	EU084898	JN582046
Zelonia
	Zelonia costaricensis	15EC TCC2165	Espinosa et al.(6)	Leptomonas costaricensis	Leptomonas costaricensis	Yurchenko et al.(82) (A+B)	DQ383650	DQ383648
	Zelonia australiensis	-	Barrat et al.(83)	Zelonia australiensis	-	Barrat et al.(83) (A+B)	KY273493	KY273498
