# Supplementary material for: Analysing ambiguities in trypanosomatids taxonomy by barcoding
Source: Mem Inst Oswaldo Cruz. 2020 Jun 19;115:e200504. doi: 10.1590/0074-02760200504 (PMC7304411; doi:10.1590/0074-02760200504)
Supplement: Supplementary file 3 [file 1678-8060-mioc-115-e200504-s3.xls]

## Sheet: Planilha1
TABLE III - Trypanosomatids species grouped by host
Order	Family	Host taxonomy in the original COLPROT records	Updated taxonomy / Synonimys	Country /Date	COLPROT number	Species name
Hemiptera	Coreidae	Acanthocephala femorata	-	USA	COLPROT042	Crithidia flexonema
		Leptocoris trivittatus	Boisea trivittata	Brazil	COLPROT344	Leptomonas podlipaevi
		Leptoglossus zonatu	-	Brazil	COLPROT161	Phytomonas serpens
		Leptopetalops sp.	-	Ecuador	COLPROT670	Crithidia insperata
		Phthia picta	-	Brazil	COLPROT013	Herpetomonas muscarum
			-	Brazil	COLPROT245	Phytomonas serpens
	Miridae	Calocoris sexguttatus	Grypocoris sexguttatus	Russia	COLPROT111	Crithida brevicula
		Mirini sp.	-	Ecuador	COLPROT671	Crithidia permixta
		Prepops sp.	-	Costa Rica	COLPROT672	Leptomonas tarcoles
		Prepos accinctus	-	Costa Rica	COLPROT669	Crithidia brachyflagelli
	Reduviidae	Cosmoclopius sp.	-	Brazil	COLPROT688	Crithidia thermophila
		Ploeogaster (Aricosus) sp.	-	French Guiana	COLPROT627	Zelonia costaricensis
			-	French Guiana	COLPROT628	Crithidia otongatchiensis
		Rasahus surinamensis	-	French Guiana	COLPROT616	Zelonia n. sp.
		Zelurus martinsi	-	Brazil	COLPROT023	Herpetomonas samueli
		Zelus leucogrammus	-	Brazil	COLPROT698	Angomonas deanei
			-	Brazil	COLPROT054	Crithidia thermophila
			-	Brazil	COLPROT056	Crithidia thermophila
			-	Brazil	COLPROT689	Crithidia thermophila
			-	Brazil	COLPROT074	Herpetomonas samueli
			-	Brazil	COLPROT067	Herpetomonas samuelpessoai
			-	Brazil	COLPROT044	Angomonas deanei
		Zelus sp.	-	*untraceable	COLPROT254	Crithidia flexonema
		Cosmoclopius sp.	-	Brazil	COLPROT018	Crithidia thermophila
	Pyrrhocoridae	Dysdercus suturellus	-	USA	COLPROT277	Leptomonas seymouri
		Pyrrhocoris apterus	-	Czech republic	COLPROT026	Leptomonas pyrrhocoris
		Dysdercus ruficollis	-	Brazil	COLPROT706	Leptomonas pyrrhocoris
			-	Brazil	COLPROT705	Leptomonas seymouri
		Dysdercus sp.	-	Brazil	COLPROT572	Leptomonas pyrrhocoris
	Gerridae	Gerris comatus	-	USA	COLPROT022	Herpetomonas costoris
		Gerris dissortis	-	USA	COLPROT073	Wallacemonas collosoma
	Rhopalidae	Jadera obscura	-	Costa Rica	COLPROT674	Leptomonas jaderae
	Largidae	Largus maculatus	-	Costa Rica	COLPROT676	Crithidia thermophila
		Largus sp.	-	Ecuador	COLPROT677	Crithidia abscondita
	Nabidae	Nabis brevis	-	Russia	COLPROT110	Crithidia brevicula
	Lygaeidae	Oncopeltus fasciatus	-	Brazil	COLPROT194	Herpetomonas samueli
			-	USA	COLPROT019 (apo)	Strigomonas oncopelti (apo)
			-	USA	COLPROT055	Strigomonas oncopelti
			-	Brazil	COLPROT728	Trypanosomatidae sp.
Diptera	Culicidae	Aedes vexans	-	USA	COLPROT034	Strigomonas culicis (apo)
			-	USA	COLPROT041	Strigomonas culicis
		Anopheles quadrimaculatus	-	USA	COLPROT048	Crithidia fasciculata
		Culex pipiens	-	USA	COLPROT050	Crithidia fasciculata
		Culex saltanensis	-	Brazil	COLPROT184	Crithidia fasciculata
		Haemagogus janthinomys	-	French Guiana	COLPROT060	Zelonia dedonderi
	Calliphoridae	Chrysomya albiceps	-	Brazil	COLPROT702	Angomonas ambiguus
		Chrysomya megacephala	-	Brazil	COLPROT710	Herpetomonas isaaci
			-	Brazil	COLPROT711	Herpetomonas isaaci
		Cynomyopsis cadaverina	-	Guatemala	COLPROT024	Herpetomonas mirabilis
		Lucilia cuprina	-	Brazil	COLPROT051	Crithidia fasciculata
		Lucilia sericata	-	USA	COLPROT053	Crithidia fasciculata
		Phaenicia eximia	Lucilia eximia	Brazil	COLPROT227	Herpetomonas samuelpessoai
		Phormia regina	-	USA	COLPROT021	Trypanosomatidae n. gen. n. sp.
	Muscidae	Cyrtoneuropsis conspersa	-	Brazil	COLPROT704	Angomonas desouzai
			-	Brazil	COLPROT707	Herpetomonas modestus
			-	Brazil	COLPROT703	Crithidia thermophila
		Musca domestica	-	USA	COLPROT020	Herpetomonas muscarum
		Musca sp.	-	Brazil	COLPROT223	Herpetomonas samuelpessoai
		Muscina stabulans	-	Brazil	COLPROT062	Lafontella mariadeanei
	Syrphidae	*untraceable	-	Brazil	COLPROT211	Herpetomonas elegans
		Eristalis sp.	-	Ecuador	COLPROT673	Crithidia otongatchiensis
		Ornidia obesa	-	Brazil	COLPROT708	Angomonas desouzai
			-	Brazil	COLPROT212	Angomonas deanei
			-	Brazil	COLPROT109	Angomonas desouzai
	Phoridae	Megaseliae scalaris	-	USA	COLPROT033	Herpetomonas muscarum
	Sarcophagidae	Parasarcophaga (Liopygia) ruficornis	-	Brazil	COLPROT059	Herpetomonas samuelpessoai
		Sarcophaga sp.	-	Philippines	COLPROT696	Kentomonas sorsogonicus
	Psychodidae	Psychodopygus ayrozai	-	Brazil	COLPROT101	Trypanosomatidae sp.
			-	Brazil	COLPROT100	Trypanosomatidae sp.
Hymenoptera	Apidae	Apis mellifera		USA	COLPROT035	Crithidia mellificae
		Bombus lucorum	-	USA	COLPROT678	Crithidia bombi
			-	USA	COLPROT683	Crithidia bombi
			-	Switzerland	COLPROT684	Crithidia bombi
			-	Switzerland	COLPROT679	Crithidia expoeki
			-	USA	COLPROT685	Crithidia expoeki
			-	Switzerland	COLPROT686	Crithidia expoeki
			-	USA	COLPROT687	Crithidia expoeki
Heteroptera	Gerridae	Aquarius remigis	Gerris remigis	USA	COLPROT016	Crithidia flexonema
Gentianales	Apocynaceae	Allamanda cathartica	-	Suriname	COLPROT079	Phytomonas sp.
Malpighiales	Euphorbiaceae	Chamaesyce thymifolia	-	Brazil	COLPROT213	Crithidia fasciculata
		Euphorbia heterophyla	-	USA	COLPROT076	Herpetomonas muscarum
		Euphorbia hyssopifolia	-	Brazil	COLPROT081	Herpetomonas muscarum
		Euphorbia pinea	-	France	COLPROT082	Phytomonas sp.
		Jathropha macrantha	-	Peru	COLPROT083	Phytomonas serpens
		Manihot esculenta	-	Brazil	COLPROT011	Phytomonas sp.
Sapindales	Rutaceae	Citrus bergamia	-	Brazil	COLPROT080	Phytomonas serpens
Rosales	Moraceae	Morus sp.	-	Brazil	COLPROT226	Angomonas deanei
Solanales	Solanaceae	Solanum lycopersicum	Lycopersicon esculentum Lycopersicon lycopersicum	Brazil	COLPROT229	Herpetomonas muscarum
				Brazil	COLPROT174	Phytomonas serpens
				Brazil	COLPROT186	Phytomonas serpens
				Brazil	COLPROT187	Phytomonas serpens
				Brazil	COLPROT188	Phytomonas serpens
				Brazil	COLPROT189	Phytomonas serpens
				Brazil	COLPROT247	Phytomonas serpens
				Brazil	COLPROT675	Phytomonas serpens
Artiodactyla	Suidae	Feces from Sus domesticus	-	Brazil	COLPROT682	Herpetomonas isaaci
Primate	Hominidae	Homo sapiens	-	Peru	COLPROT606	Crithidia fasciculata
Rodentia	Cricetidae	Nectomys squamipes	-	Brazil	COLPROT185	Herpetomonas muscarum
